# Supplementary material for: Camptothecin and Its Derivatives from Traditional Chinese Medicine in Combination with Anticancer Therapy Regimens: A Systematic Review and Meta-Analysis
Source: Cancers (Basel). 2024 Nov 12;16(22):3802. doi: 10.3390/cancers16223802 (PMC11593076; doi:10.3390/cancers16223802)
Supplement: Supplementary file 1 [file cancers-16-03802-s001.zip]

Archive with 2 entries (2 files):
- Supplementary File S1.pdf
- Supplementary Table S1. PRISMA_2020_checklist.pdf
